# Supplementary material for: A curated dataset of peste des petits ruminants virus sequences for molecular epidemiological analyses
Source: PLoS One. 2022 Feb 10;17(2):e0263616. doi: 10.1371/journal.pone.0263616 (PMC8830648; doi:10.1371/journal.pone.0263616)
Supplement: S1 List — (TXT) [file pone.0263616.s007.txt]

Duplicate Entry:
EU068731
EU360596
EU364809
JF274480
JQ519945
NC_006383
HQ197753
X74443
KX421385
KX421386
KX421387

Vaccine virus/heavily passaged:
AF464883
AJ298897
AJ512718
AJ555616
DQ837640
DQ840160
GQ452013
GQ452014
GQ452015
GQ452016
GU014571
GU014572
GU014573
GU014574
GU014575
JN647701
JN647702
JN647703
JN647704
JN647705
JN647706
JN647707
JN647708
JN647709
JN647710
JN647711
JN647712
JN647713
JN647714
JN647715
JN647716
JN647717
JN647718
KF471082
KF471083
KF880376
MH178113
MH178115

Mixed genome sequences:
AY560591
KF727981
KJ867543
KR261605
KR828814
KT633939

Misidentifed sequence:
JN647693
L39878

Low quality:
DQ176749
DQ176751
DQ185576
DQ185577
DQ185578
DQ185579
DQ185580
DQ185581
DQ185582
DQ185584
DQ185587
DQ185588
DQ185589
DQ185590
DQ185591
DQ185592
DQ267190
DQ298258
EU344740
EU344743
EU870807
EU870809
FJ858771
GQ122187
GU014576
HQ407501
HQ407502
JF489890
JF489891
JN647705
JQ388622
JQ519909
JQ519928
JQ519952
JQ519956
JQ519957
JQ519958
JQ519960
JX443705
JX443706
JX443707
JX443708
JX443709
JX443710
JX443711
JX443712
JX443713
KF953486
KF992717
KJ124738
KM659204
KM659205
KM659206
KM659207
KM659208
KM659209
KM659210
KM659211
KM659212
KM659213
KM659214
KU991153
KU991154
KU991155
KU991156
KX860057
KX860058
KX860059
KX860062
KX860063
KX860065
KX860066
KX860067
KX860071
KX860072
KX860073
KX860074
KX860086
KX860087
KX860093
KY798143
KY914553
MF574747
MF574748
MF574749
MF574750
MG992017
MH178112
MH304870
MK213753
MK213754
MK213755
MK213756
MK213757
MK408442
MK408444
MN496445
MN496447
MN496452
MN759254
MN759255
MN759256
MT113343
MT113346
MT113347
MT113348
MT113349
MT113352
MW039253
MW580395
MW580396
HQ407500

Probable laboratory contamination (vaccine):
DQ176750
DQ176753
DQ176756
DQ185583
DQ185585
DQ185586
GQ184303
GQ184304
JN602079
JN602081
JN602082
JN632530
JN632531
JN632532
JN632533
JN632534
JN632535
KC200262
KC534492
KF672746
KF908038
KJ124767
KJ124800
KT120058
KT120059
KT120060
KU053340
KY196465
KY235232
MN271600
MN307881
MT038903
MT038904
MT038905
MT108434
MT108435
MT108436
MT108437
MT108438
MT108439
MT108440
MT108441
MT108442
MT108443
MT108444
MT108445
MT108446
MT108447
MW492583
MW580394
KF038328

Excessively divergent:
AJ849636
EU870808
HQ131919
HQ131946
HQ898003
JN009672
JQ612708
KC292209
KF992717
KJ124742
KJ124743
KJ124747
KJ124770
KJ124771
KJ124772
KJ867540
KT254004
KU991157
KU991158
KU991160
KU991162
KU991163
KU991164
KX860068
KX860088
KX860094
KY885100
MG708138
MH304878
MH824415
MK250006
MK250007
MK408443
MK408445
MK408446
MK408447
MN496449
MT113354
KJ124734

No overlap with most other sequences in gene:
MN732923
MN732924
MN732925
MN732926
MN732927
MN732928
MN732929
MN732930
MN732931
MN732932
MN732933
MN732934
MN732935
MN732936
MN732937
MN732938
